# Supplementary material for: HBM4EU Chromates Study: Determinants of Exposure to Hexavalent Chromium in Plating, Welding and Other Occupational Settings
Source: Int J Environ Res Public Health. 2022 Mar 19;19(6):3683. doi: 10.3390/ijerph19063683 (PMC8953290; doi:10.3390/ijerph19063683)
Supplement: Supplementary file 1 [file ijerph-19-03683-s001.zip]

Archive with 1 entries (1 files):
- ijerph-1615924-supplementary.pdf
